# Supplementary material for: Comparative Analysis of Classic Semen Extenders for Frozen–Thawed Boar Semen
Source: Animals (Basel). 2025 Jun 26;15(13):1885. doi: 10.3390/ani15131885 (PMC12248550; doi:10.3390/ani15131885)
Supplement: Supplementary file 1 [file animals-15-01885-s001.zip]

Archive with 3 entries (3 files):
- Supplementary Materials--video of semen of fresh group..mp4
- Supplementary Materials--video of semen of LEY group.mp4
- Supplementary Materials--video of semen of TCG group..mp4
